# Supplementary material for: Exposure to Environmental Chemicals and Infertility Among US Reproductive-Aged Women
Source: Int J Environ Res Public Health. 2024 Nov 21;21(12):1541. doi: 10.3390/ijerph21121541 (PMC11675402; doi:10.3390/ijerph21121541)
Supplement: Supplementary file 1 [file ijerph-21-01541-s001.zip]

Archive with 2 entries (2 files):
- ManuscriptSupplementalFigures_NoMarkUp_112024_VM.pdf
- ManuscriptSupplementalTables_NoMarkUp_112024_VM.pdf
